# Supplementary material for: A Systematic Review of Atypical Endometriosis-Associated Biomarkers
Source: Int J Mol Sci. 2022 Apr 17;23(8):4425. doi: 10.3390/ijms23084425 (PMC9029517; doi:10.3390/ijms23084425)
Supplement: Supplementary file 1 [file ijms-23-04425-s001.zip]

Archive with 1 entries (1 files):
- ijms-1661946-supplementary.pdf
